# Supplementary material for: Improving the separation efficient of particles smaller than 2.5 micrometer by combining ultrasonic agglomeration and swirling flow techniques
Source: PLoS One. 2020 Sep 24;15(9):e0239593. doi: 10.1371/journal.pone.0239593 (PMC7515503; doi:10.1371/journal.pone.0239593)
Supplement: S1 Data — (XLSX) [file pone.0239593.s001.xlsx]

## Sheet: Лист1
		1 – without ultrasound exposure in a swirling flow															1 – without ultrasound exposure in a swirling flow											- Experiment 1
			2 – with ultrasound exposure in a rectilinear flow							1 – without ultrasound exposure						2 – with ultrasound exposure in a rectilinear flow											- Experiment 2
				3 – with ultrasound exposure in a swirling flow					2 – with ultrasound exposure						3 – with ultrasound exposure in a swirling flow											- Experiment 3
	Q (m3/s)	w1	w2	w3	extrem			Q (m3/s)	n2	n1	extrem			C (g/m3)	n3	n2	n1								- Experiment 4
	0	1	2.5	2.5				0.01	10	5				0.25	42	31	30							d32	n4	n3	n2	n1
	0.05	1.2	2.3	3				0.05	25	12				0.5	48	35	31							1	75	62	32	15
	0.1	1.25	2.1	3.4				0.1	41	22				1	54	38	34							2.5	85	75	46	31
	0.15	1.3	2	3.8				0.15	66	36				2	65	42	38							5	92	83	62	52
	0.2	1.4	2	4.2				0.2	82	34				3.5	78	48	41							7	95	90	76	64
	0.22	1.5	2	4.5	0			0.22	85	40	0			5	85	52	46							11	98	95	88	85
	0.25	1.6	1.85	4.3	0			0.25	83	46	0			6.5	87	53	46							17	99	99	97	94
	0.28	1.5	1.8	4.1				0.28	83	46				8	92	58	48							25	99	99	99	99
	0.3	1.4	1.75	4				0.3	82	45				9.5	93	57	50
	0.31	1.35	1.7	3.8				0.31	81	42
	0.32	1.35	1.7	3.7				0.32	82	43
	0.33	1.32	1.5	3.6				0.33	77	39
	0.35	1.35	1.6	3.55				0.35	75	41
	0.37	1.3	1.6	3.4				0.37	72	40
	0.4	1.2	1.5	3.2				0.4	70	39
